# Supplementary material for: Association Between Sleep Position, Obesity, and Obstructive Sleep Apnea Severity
Source: J Pers Med. 2024 Nov 1;14(11):1087. doi: 10.3390/jpm14111087 (PMC11595661; doi:10.3390/jpm14111087)
Supplement: Supplementary file 1 [file jpm-14-01087-s001.zip]

Archive with 1 entries (1 files):
- jpm-3207202-supplementary.pdf
